# Supplementary material for: Comparative evaluation of patients’ and physicians’ satisfaction with interferon beta-1b therapy
Source: BMC Neurol. 2016 Sep 21;16:181. doi: 10.1186/s12883-016-0705-1 (PMC5031257; doi:10.1186/s12883-016-0705-1)
Supplement: Additional file 1: — Full data set used for congruence analysis. Satisfaction with interferon beta-1b therapy as evaluated by patients and their physicians after 6 months of treatment and at the 24 months/study end visit. For a subgroup of patients, records of an electronic patient diary allowed to assess adherence to the injection schedule in the first 6 months and in the last 12 months of the study. Moreover, the table provides the information, for which patients drug-related adverse events were reported. (XLSX 30 kb) [file 12883_2016_705_MOESM1_ESM.xlsx]

## Sheet: Month 6
Patient_ID	Satisfaction_patient	Satisfaction_physician	Adherence
1	Very satisfied	Satisfied
4	Satisfied	Satisfied
5	Very satisfied	Very satisfied
6	Satisfied	Satisfied	Yes
7	Neutral	Satisfied	Yes
8	Very satisfied	Very satisfied	Yes
10	Very satisfied	Very satisfied	Yes
13	Very satisfied	Satisfied
14	Satisfied	Very satisfied
18	Very satisfied	Very satisfied	Yes
25	Very satisfied	Satisfied	Yes
26	Neutral	Neutral	Yes
27	Very satisfied	Very satisfied	Yes
28	Very satisfied	Very satisfied
30	Satisfied	Very satisfied	Yes
32	Satisfied	Satisfied
33	Satisfied	Satisfied
45	Satisfied	Satisfied
46	Very satisfied	Satisfied
48	Satisfied	Satisfied
50	Very satisfied	Satisfied
52	Very satisfied	Satisfied	No
53	Satisfied	Not satisfied
55	Satisfied	Satisfied
56	Neutral	Neutral
58	Satisfied	Very satisfied	No
59	Very satisfied	Satisfied
61	Satisfied	Very satisfied	Yes
63	Satisfied	Very satisfied	No
66	Very satisfied	Satisfied	Yes
67	Neutral	Satisfied	No
68	Satisfied	Satisfied	No
69	Neutral	Satisfied	Yes
70	Very satisfied	Very satisfied	Yes
71	Satisfied	Satisfied	Yes
77	Very satisfied	Very satisfied	Yes
78	Very satisfied	Very satisfied	No
79	Very satisfied	Very satisfied	Yes
81	Neutral	Neutral
82	Very satisfied	Very satisfied
85	Very satisfied	Satisfied	No
86	Satisfied	Satisfied
87	Satisfied	Very satisfied
88	Satisfied	Very satisfied
89	Very satisfied	Very satisfied	Yes
90	Satisfied	Very satisfied
91	Satisfied	Very satisfied	No
92	Very satisfied	Very satisfied	Yes
93	Very satisfied	Satisfied	Yes
94	Satisfied	Satisfied	Yes
95	Very satisfied	Satisfied
101	Not specified	Very satisfied	Yes
107	Neutral	Satisfied
112	Satisfied	Satisfied	Yes
113	Satisfied	Satisfied	Yes
114	Satisfied	Satisfied	No
115	Very satisfied	Satisfied	No
118	Very satisfied	Very satisfied	Yes
119	Very satisfied	Very satisfied
120	Satisfied	Very satisfied
121	Satisfied	Satisfied	Yes
122	Satisfied	Satisfied
123	Satisfied	Satisfied
124	Very satisfied	Satisfied	No
125	Satisfied	Satisfied	Yes
126	Neutral	Satisfied	No
127	Very satisfied	Satisfied	No
128	Satisfied	Satisfied	Yes
130	Not satisfied	Not satisfied
131	Very satisfied	Satisfied	Yes
132	Satisfied	Neutral	Yes
136	Neutral	Very satisfied	Yes
138	Very satisfied	Satisfied	Yes
139	Satisfied	Not specified
147	Very satisfied	Satisfied	Yes
150	Very satisfied	Satisfied	No
151	Satisfied	Satisfied	No
155	Satisfied	Neutral
157	Satisfied	Satisfied
161	Not satisfied	Satisfied	Yes
165	Satisfied	Very satisfied	Yes
168	Very satisfied	Satisfied
171	Very satisfied	Satisfied	Yes
172	Not satisfied	Satisfied
173	Very satisfied	Very satisfied	No
175	Very satisfied	Satisfied
176	Satisfied	Satisfied	Yes
178	Satisfied	Satisfied
180	Very satisfied	Very satisfied
181	Not specified	Neutral
182	Satisfied	Satisfied	No
184	Very satisfied	Satisfied
185	Satisfied	Very satisfied
187	Satisfied	Satisfied
192	Very satisfied	Neutral
194	Satisfied	Satisfied
195	Very satisfied	Satisfied
197	Satisfied	Very satisfied	Yes
198	Very satisfied	Very satisfied	Yes
200	Very satisfied	Very satisfied	Yes
202	Satisfied	Very satisfied
203	Very satisfied	Very satisfied
205	Very satisfied	Very satisfied	Yes
208	Not specified	Satisfied	No
211	Satisfied	Very satisfied
213	Satisfied	Very satisfied
217	Neutral	Satisfied	Yes
232	Satisfied	Satisfied
234	Very satisfied	Very satisfied
235	Neutral	Satisfied
240	Satisfied	Very satisfied	No
241	Satisfied	Very satisfied	Yes
242	Very satisfied	Very satisfied	Yes
244	Very satisfied	Very satisfied	Yes
245	Very satisfied	Very satisfied	No
246	Very satisfied	Very satisfied	Yes
247	Satisfied	Very satisfied	Yes
251	Neutral	Neutral	No
254	Very satisfied	Very satisfied	Yes
258	Satisfied	Not specified
259	Very satisfied	Very satisfied	Yes
262	Satisfied	Satisfied	Yes
264	Satisfied	Satisfied	No
267	Satisfied	Satisfied
268	Satisfied	Neutral
269	Satisfied	Satisfied
272	Neutral	Satisfied
274	Satisfied	Satisfied
275	Very satisfied	Satisfied	No
281	Satisfied	Satisfied
283	Satisfied	Satisfied	Yes
284	Satisfied	Satisfied
285	Satisfied	Satisfied
286	Not specified	Neutral	No
287	Satisfied	Satisfied	Yes
288	Satisfied	Neutral
290	Satisfied	Neutral
291	Very satisfied	Satisfied	Yes
294	Neutral	Satisfied
295	Satisfied	Not specified	Yes
296	Satisfied	Satisfied
298	Very satisfied	Satisfied
303	Very satisfied	Satisfied
310	Satisfied	Very satisfied
311	Neutral	Neutral
312	Satisfied	Satisfied
314	Very satisfied	Very satisfied	Yes
319	Satisfied	Satisfied
320	Very satisfied	Very satisfied	Yes
322	Satisfied	Very satisfied
323	Satisfied	Very satisfied
324	Satisfied	Satisfied
328	Satisfied	Satisfied
330	Very satisfied	Satisfied
331	Very satisfied	Satisfied
332	Satisfied	Very satisfied
334	Neutral	Very satisfied
336	Neutral	Satisfied	Yes
337	Satisfied	Very satisfied
340	Satisfied	Satisfied	Yes
342	Neutral	Satisfied	No
343	Satisfied	Satisfied
344	Not specified	Satisfied
346	Not satisfied	Not satisfied	Yes
351	Neutral	Satisfied	No
352	Very satisfied	Very satisfied	Yes
354	Satisfied	Satisfied
357	Satisfied	Satisfied
359	Satisfied	Satisfied	No
360	Very satisfied	Satisfied
361	Satisfied	Neutral	No
362	Very satisfied	Very satisfied
363	Satisfied	Satisfied
365	Very satisfied	Satisfied
366	Very satisfied	Satisfied
367	Satisfied	Not satisfied
369	Neutral	Satisfied
374	Satisfied	Satisfied	No
377	Satisfied	Neutral
378	Very satisfied	Satisfied	Yes
379	Very satisfied	Very satisfied
380	Very satisfied	Very satisfied
381	Satisfied	Very satisfied	Yes
382	Very satisfied	Very satisfied	Yes
383	Very satisfied	Very satisfied	Yes
387	Satisfied	Satisfied	Yes
388	Satisfied	Satisfied
389	Not specified	Satisfied	Yes
390	Very satisfied	Neutral	No
392	Satisfied	Not satisfied	Yes
401	Very satisfied	Satisfied	Yes
409	Satisfied	Satisfied
410	Not specified	Very satisfied
411	Very satisfied	Very satisfied
412	Very satisfied	Satisfied	Yes
413	Very satisfied	Very satisfied
417	Very satisfied	Very satisfied
418	Very satisfied	Very satisfied
419	Very satisfied	Very satisfied
420	Very satisfied	Very satisfied
421	Very satisfied	Very satisfied
422	Very satisfied	Very satisfied
423	Very satisfied	Very satisfied
430	Satisfied	Satisfied
441	Satisfied	Very satisfied	Yes
443	Satisfied	Very satisfied	Yes
446	Very satisfied	Satisfied
452	Satisfied	Very satisfied	Yes
460	Very satisfied	Satisfied	Yes
473	Satisfied	Satisfied	No
492	Very satisfied	Very satisfied	Yes
493	Very satisfied	Satisfied	No
494	Very satisfied	Very satisfied
495	Satisfied	Satisfied	Yes
496	Very satisfied	Satisfied	Yes
499	Very satisfied	Very satisfied	Yes
504	Very satisfied	Very satisfied
516	Satisfied	Not satisfied	Yes
517	Satisfied	Satisfied	Yes
527	Neutral	Neutral
545	Satisfied	Satisfied
581	Very satisfied	Satisfied	Yes
584	Very satisfied	Very satisfied	No
585	Satisfied	Satisfied	Yes
586	Very satisfied	Satisfied	No
591	Satisfied	Neutral	Yes
594	Satisfied	Not satisfied	Yes
595	Very satisfied	Very satisfied	Yes
602	Satisfied	Satisfied	Yes
605	Very satisfied	Neutral	No
607	Not satisfied	Not satisfied
610	Satisfied	Very satisfied	No
613	Very satisfied	Very satisfied	Yes
614	Satisfied	Satisfied	No
626	Not specified	Satisfied	Yes
627	Satisfied	Very satisfied
629	Satisfied	Very satisfied
633	Very satisfied	Very satisfied
639	Not specified	Satisfied
640	Very satisfied	Very satisfied	Yes
641	Satisfied	Very satisfied
642	Very satisfied	Satisfied
643	Very satisfied	Very satisfied
645	Very satisfied	Satisfied	Yes
647	Not specified	Satisfied	No
648	Not specified	Very satisfied
655	Satisfied	Satisfied	Yes
660	Very satisfied	Satisfied	Yes
662	Satisfied	Satisfied	Yes
663	Satisfied	Satisfied
666	Satisfied	Very satisfied
669	Very satisfied	Satisfied	Yes
671	Not specified	Satisfied
672	Neutral	Satisfied
673	Satisfied	Neutral	Yes
675	Satisfied	Satisfied
676	Very satisfied	Very satisfied	Yes
699	Satisfied	Satisfied
704	Satisfied	Satisfied	Yes
705	Not satisfied	Neutral
706	Neutral	Satisfied	Yes
712	Very satisfied	Satisfied	Yes
713	Satisfied	Satisfied	Yes
715	Satisfied	Satisfied	No
718	Satisfied	Not satisfied	No
719	Satisfied	Neutral	Yes
723	Very satisfied	Very satisfied	No
724	Very satisfied	Very satisfied	No
725	Very satisfied	Satisfied
728	Satisfied	Satisfied
729	Very satisfied	Very satisfied	Yes
731	Very satisfied	Very satisfied	Yes
737	Very satisfied	Very satisfied	No
738	Very satisfied	Very satisfied	Yes
739	Very satisfied	Very satisfied	Yes
753	Very satisfied	Very satisfied	No
756	Very satisfied	Satisfied	Yes
757	Very satisfied	Satisfied	No
759	Very satisfied	Satisfied	No
760	Neutral	Satisfied	No
761	Very satisfied	Very satisfied	Yes
762	Satisfied	Very satisfied
765	Very satisfied	Satisfied	Yes
766	Very satisfied	Satisfied
767	Very satisfied	Satisfied	Yes
771	Very satisfied	Satisfied	No
772	Very satisfied	Very satisfied	Yes
774	Satisfied	Not specified	No
775	Very satisfied	Satisfied
782	Neutral	Satisfied	No
783	Satisfied	Very satisfied
785	Satisfied	Neutral	Yes
788	Very satisfied	Very satisfied
789	Neutral	Not specified
790	Satisfied	Satisfied	Yes
794	Neutral	Satisfied	No
795	Satisfied	Satisfied	Yes
798	Very satisfied	Satisfied	Yes
799	Satisfied	Very satisfied	Yes
802	Very satisfied	Very satisfied
804	Very satisfied	Very satisfied
805	Very satisfied	Very satisfied
807	Very satisfied	Not specified
809	Satisfied	Satisfied	Yes
816	Very satisfied	Very satisfied
821	Satisfied	Satisfied	Yes
822	Very satisfied	Very satisfied	Yes
826	Satisfied	Very satisfied	Yes
827	Very satisfied	Satisfied	No
828	Very satisfied	Satisfied	No
829	Very satisfied	Satisfied	Yes
831	Neutral	Satisfied	Yes
832	Very satisfied	Satisfied	No
834	Very satisfied	Very satisfied	Yes
835	Very satisfied	Not specified	Yes
836	Very satisfied	Not specified	No
837	Satisfied	Satisfied	Yes
842	Very satisfied	Neutral	Yes
843	Satisfied	Very satisfied	No
844	Satisfied	Satisfied
845	Satisfied	Satisfied	Yes
846	Very satisfied	Very satisfied
850	Satisfied	Satisfied
851	Very satisfied	Satisfied
852	Satisfied	Neutral
853	Satisfied	Satisfied
854	Very satisfied	Satisfied
856	Satisfied	Neutral
859	Not satisfied	Neutral	No
864	Very satisfied	Very satisfied	No
865	Very satisfied	Satisfied
866	Neutral	Satisfied
867	Satisfied	Neutral
873	Very satisfied	Satisfied
874	Satisfied	Satisfied
878	Neutral	Satisfied	No
879	Very satisfied	Very satisfied
881	Satisfied	Satisfied	No
882	Neutral	Very satisfied	No
888	Neutral	Satisfied	Yes
889	Very satisfied	Satisfied	Yes
895	Satisfied	Satisfied
896	Very satisfied	Very satisfied	Yes
906	Very satisfied	Satisfied
907	Neutral	Satisfied
908	Very satisfied	Very satisfied	No
910	Satisfied	Satisfied
915	Very satisfied	Satisfied	No
919	Very satisfied	Satisfied	Yes
920	Neutral	Satisfied	Yes
925	Very satisfied	Very satisfied	Yes
926	Satisfied	Neutral
929	Satisfied	Neutral
930	Neutral	Satisfied
931	Satisfied	Satisfied
933	Very satisfied	Very satisfied	Yes
934	Satisfied	Satisfied	Yes
939	Very satisfied	Satisfied
940	Very satisfied	Satisfied	Yes
942	Neutral	Satisfied
944	Neutral	Satisfied	Yes
946	Very satisfied	Neutral	Yes
948	Very satisfied	Satisfied
949	Satisfied	Satisfied
950	Satisfied	Very satisfied
954	Neutral	Neutral	Yes
957	Very satisfied	Satisfied
959	Very satisfied	Satisfied
960	Very satisfied	Satisfied
961	Satisfied	Satisfied	No
962	Satisfied	Satisfied	No
963	Very satisfied	Very satisfied
965	Satisfied	Satisfied	Yes
966	Not specified	Very satisfied	Yes
967	Neutral	Very satisfied
970	Very satisfied	Satisfied	Yes
971	Not specified	Not specified	No
976	Neutral	Neutral
977	Satisfied	Satisfied
978	Very satisfied	Satisfied
979	Satisfied	Satisfied	Yes
981	Satisfied	Satisfied
982	Satisfied	Satisfied
983	Very satisfied	Satisfied	Yes
984	Satisfied	Very satisfied	Yes
994	Very satisfied	Very satisfied
995	Very satisfied	Satisfied
996	Satisfied	Satisfied	Yes
997	Very satisfied	Satisfied
998	Not specified	Not specified
999	Neutral	Satisfied	Yes
1003	Satisfied	Satisfied
1006	Very satisfied	Very satisfied	No
1007	Satisfied	Neutral
1008	Satisfied	Satisfied
1010	Satisfied	Satisfied
1020	Neutral	Satisfied	No
1021	Not satisfied	Satisfied	No
1022	Very satisfied	Very satisfied
1025	Very satisfied	Very satisfied	Yes
1041	Neutral	Satisfied	Yes
1042	Very satisfied	Satisfied
1052	Very satisfied	Satisfied	Yes
1056	Very satisfied	Very satisfied
1064	Very satisfied	Very satisfied	No
1066	Satisfied	Satisfied
1067	Neutral	Satisfied	No
1069	Very satisfied	Satisfied
1070	Satisfied	Satisfied
1073	Satisfied	Neutral	Yes
1074	Satisfied	Neutral	Yes
1082	Very satisfied	Satisfied
1084	Very satisfied	Satisfied
1092	Neutral	Satisfied	Yes
1094	Very satisfied	Satisfied
1097	Satisfied	Very satisfied
1099	Very satisfied	Satisfied
1101	Not specified	Neutral
1102	Satisfied	Satisfied
1103	Very satisfied	Satisfied
1107	Very satisfied	Satisfied	No
1110	Not specified	Satisfied	Yes
1111	Satisfied	Very satisfied	Yes
1112	Very satisfied	Very satisfied	No
1113	Neutral	Very satisfied
1115	Very satisfied	Satisfied
1120	Satisfied	Satisfied
1123	Satisfied	Satisfied
1130	Satisfied	Very satisfied
1137	Very satisfied	Satisfied	Yes
1139	Satisfied	Satisfied	Yes
1141	Satisfied	Satisfied
1142	Satisfied	Satisfied	No
1144	Very satisfied	Satisfied	Yes
1155	Neutral	Neutral	Yes
1157	Very satisfied	Satisfied	No
1158	Satisfied	Satisfied	No
1159	Satisfied	Satisfied
1190	Satisfied	Neutral
1191	Very satisfied	Neutral
1192	Neutral	Satisfied	Yes
1193	Satisfied	Satisfied	Yes
1198	Neutral	Satisfied
1199	Neutral	Satisfied
1200	Very satisfied	Satisfied

## Sheet: Month 24 | Study end
Patient_ID	Study_end	Satisfaction_patient	Satisfaction_physician	Adherence	Adverse_event
1	Regular termination	Satisfied	Satisfied
4	Regular termination	Satisfied	Satisfied
5	Regular termination	Satisfied	Satisfied
6	Regular termination	Very satisfied	Very satisfied	Yes
7	Regular termination	Neutral	Satisfied	Yes
13	Regular termination	Very satisfied	Satisfied		Yes
14	Regular termination	Very satisfied	Satisfied
18	Regular termination	Very satisfied	Very satisfied	No
25	Regular termination	Satisfied	Neutral	No
26	Regular termination	Satisfied	Neutral	No
27	Regular termination	Very satisfied	Very satisfied	Yes
28	Regular termination	Very satisfied	Very satisfied
30	Regular termination	Very satisfied	Very satisfied
32	Regular termination	Satisfied	Neutral		Yes
33	Regular termination	Very satisfied	Satisfied		Yes
45	Regular termination	Satisfied	Satisfied		Yes
46	Regular termination	Satisfied	Satisfied
48	Regular termination	Satisfied	Satisfied		Yes
50	Regular termination	Satisfied	Satisfied		Yes
52	Regular termination	Neutral	Neutral		Yes
55	Regular termination	Not specified	Not specified		Yes
56	Regular termination	Neutral	Neutral		Yes
59	Regular termination	Very satisfied	Satisfied		Yes
61	Regular termination	Satisfied	Neutral
63	Regular termination	Very satisfied	Very satisfied	No
66	Regular termination	Very satisfied	Very satisfied	Yes
68	Regular termination	Satisfied	Very satisfied	Yes
69	Regular termination	Satisfied	Very satisfied	Yes
70	Regular termination	Satisfied	Very satisfied	No
78	Regular termination	Very satisfied	Very satisfied	No
89	Regular termination	Very satisfied	Very satisfied	No
91	Regular termination	Very satisfied	Very satisfied
92	Regular termination	Very satisfied	Very satisfied
101	Regular termination	Satisfied	Satisfied	Yes
103	Regular termination	Neutral	Satisfied	No
104	Regular termination	Satisfied	Satisfied	Yes
105	Regular termination	Very satisfied	Very satisfied	Yes
107	Regular termination	Satisfied	Satisfied		Yes
108	Regular termination	Very satisfied	Very satisfied
109	Regular termination	Neutral	Very satisfied	Yes
111	Regular termination	Very satisfied	Very satisfied	Yes
112	Regular termination	Very satisfied	Very satisfied	Yes
114	Regular termination	Satisfied	Satisfied
119	Regular termination	Very satisfied	Very satisfied
120	Regular termination	Very satisfied	Very satisfied
121	Regular termination	Neutral	Not satisfied	No
122	Regular termination	Satisfied	Satisfied
124	Regular termination	Very satisfied	Satisfied
125	Regular termination	Neutral	Satisfied	Yes
127	Regular termination	Very satisfied	Satisfied		Yes
128	Regular termination	Satisfied	Satisfied	No	Yes
131	Regular termination	Satisfied	Satisfied	Yes	Yes
132	Regular termination	Very satisfied	Satisfied	No
136	Regular termination	Satisfied	Very satisfied	Yes
138	Regular termination	Very satisfied	Very satisfied	Yes
147	Regular termination	Very satisfied	Very satisfied	Yes
150	Regular termination	Very satisfied	Satisfied	No
157	Regular termination	Very satisfied	Very satisfied
161	Regular termination	Satisfied	Very satisfied	No
168	Regular termination	Satisfied	Satisfied
171	Regular termination	Very satisfied	Satisfied	Yes
172	Regular termination	Neutral	Satisfied
173	Regular termination	Neutral	Satisfied	No
175	Regular termination	Very satisfied	Satisfied
176	Regular termination	Neutral	Satisfied	No
182	Regular termination	Satisfied	Not satisfied
184	Regular termination	Satisfied	Very satisfied
185	Regular termination	Very satisfied	Very satisfied
195	Regular termination	Very satisfied	Very satisfied
197	Regular termination	Very satisfied	Very satisfied	Yes
198	Regular termination	Satisfied	Very satisfied	Yes
200	Regular termination	Very satisfied	Very satisfied	No
205	Regular termination	Very satisfied	Very satisfied	Yes
213	Regular termination	Satisfied	Very satisfied		Yes
234	Regular termination	Not satisfied	Very satisfied		Yes
240	Regular termination	Very satisfied	Very satisfied	No
241	Regular termination	Satisfied	Neutral	Yes
242	Regular termination	Very satisfied	Very satisfied	Yes
244	Regular termination	Satisfied	Very satisfied	Yes
245	Regular termination	Very satisfied	Very satisfied
246	Regular termination	Very satisfied	Very satisfied	No
253	Regular termination	Very satisfied	Satisfied	Yes
254	Regular termination	Very satisfied	Very satisfied	Yes
262	Regular termination	Satisfied	Satisfied	No	Yes
283	Regular termination	Satisfied	Satisfied		Yes
290	Regular termination	Very satisfied	Very satisfied
295	Regular termination	Satisfied	Very satisfied	No
296	Regular termination	Neutral	Satisfied
298	Regular termination	Very satisfied	Very satisfied
299	Regular termination	Satisfied	Satisfied
310	Regular termination	Very satisfied	Satisfied
312	Regular termination	Very satisfied	Satisfied
319	Regular termination	Neutral	Satisfied
320	Regular termination	Very satisfied	Very satisfied	Yes
324	Regular termination	Satisfied	Satisfied
328	Regular termination	Satisfied	Satisfied
337	Regular termination	Satisfied	Very satisfied
343	Regular termination	Satisfied	Very satisfied
357	Regular termination	Satisfied	Very satisfied
360	Regular termination	Satisfied	Satisfied
363	Regular termination	Satisfied	Very satisfied		Yes
366	Regular termination	Very satisfied	Satisfied
374	Regular termination	Not specified	Satisfied
379	Regular termination	Very satisfied	Very satisfied
382	Regular termination	Very satisfied	Very satisfied	Yes
383	Regular termination	Very satisfied	Very satisfied	Yes
387	Regular termination	Satisfied	Satisfied	Yes
389	Regular termination	Not satisfied	Satisfied	Yes
390	Regular termination	Neutral	Neutral	No
409	Regular termination	Very satisfied	Very satisfied
410	Regular termination	Very satisfied	Very satisfied
411	Regular termination	Satisfied	Very satisfied
412	Regular termination	Satisfied	Satisfied	No
413	Regular termination	Very satisfied	Very satisfied
417	Regular termination	Very satisfied	Very satisfied
418	Regular termination	Very satisfied	Very satisfied
419	Regular termination	Very satisfied	Very satisfied
420	Regular termination	Very satisfied	Very satisfied
421	Regular termination	Very satisfied	Very satisfied
422	Regular termination	Very satisfied	Very satisfied
423	Regular termination	Very satisfied	Very satisfied
441	Regular termination	Satisfied	Very satisfied	Yes	Yes
442	Regular termination	Satisfied	Satisfied	Yes
443	Regular termination	Satisfied	Very satisfied	No
446	Regular termination	Satisfied	Satisfied
452	Regular termination	Very satisfied	Satisfied	Yes
460	Regular termination	Neutral	Neutral	No
473	Regular termination	Satisfied	Satisfied	No
492	Regular termination	Very satisfied	Satisfied	Yes	Yes
493	Regular termination	Very satisfied	Very satisfied	No
494	Regular termination	Satisfied	Satisfied
495	Regular termination	Very satisfied	Satisfied	Yes
496	Regular termination	Very satisfied	Satisfied	No
501	Regular termination	Satisfied	Very satisfied	No
516	Regular termination	Very satisfied	Very satisfied	Yes
542	Regular termination	Satisfied	Neutral
581	Regular termination	Very satisfied	Satisfied	Yes
584	Regular termination	Not satisfied	Very satisfied	No
585	Regular termination	Satisfied	Very satisfied	Yes
586	Regular termination	Satisfied	Satisfied	No
594	Regular termination	Neutral	Not satisfied	No	Yes
595	Regular termination	Very satisfied	Very satisfied	No	Yes
610	Regular termination	Neutral	Very satisfied
613	Regular termination	Very satisfied	Very satisfied	Yes
614	Regular termination	Satisfied	Satisfied
626	Regular termination	Satisfied	Satisfied	Yes
629	Regular termination	Satisfied	Very satisfied
639	Regular termination	Satisfied	Very satisfied
640	Regular termination	Very satisfied	Satisfied	Yes
641	Regular termination	Satisfied	Very satisfied
642	Regular termination	Very satisfied	Satisfied
643	Regular termination	Satisfied	Satisfied
648	Regular termination	Very satisfied	Not specified
663	Regular termination	Satisfied	Satisfied
672	Regular termination	Satisfied	Satisfied
676	Regular termination	Very satisfied	Very satisfied	No
704	Regular termination	Very satisfied	Not specified	No
712	Regular termination	Very satisfied	Satisfied	Yes
713	Regular termination	Satisfied	Satisfied
718	Regular termination	Neutral	Satisfied	No
723	Regular termination	Satisfied	Very satisfied
724	Regular termination	Satisfied	Very satisfied	No
725	Regular termination	Very satisfied	Very satisfied
729	Regular termination	Very satisfied	Very satisfied	Yes
731	Regular termination	Very satisfied	Very satisfied	Yes
737	Regular termination	Satisfied	Satisfied	No
738	Regular termination	Neutral	Satisfied	No
739	Regular termination	Very satisfied	Satisfied	Yes
753	Regular termination	Satisfied	Neutral
756	Regular termination	Very satisfied	Satisfied	No
757	Regular termination	Very satisfied	Satisfied
760	Regular termination	Very satisfied	Not specified	No
762	Regular termination	Neutral	Satisfied
765	Regular termination	Very satisfied	Neutral	Yes
767	Regular termination	Very satisfied	Very satisfied	No
771	Regular termination	Very satisfied	Very satisfied
772	Regular termination	Neutral	Satisfied	Yes
774	Regular termination	Neutral	Neutral		Yes
775	Regular termination	Satisfied	Not specified
782	Regular termination	Neutral	Satisfied
783	Regular termination	Very satisfied	Satisfied
788	Regular termination	Very satisfied	Very satisfied
790	Regular termination	Satisfied	Satisfied	Yes
798	Regular termination	Very satisfied	Very satisfied	No
802	Regular termination	Very satisfied	Very satisfied
804	Regular termination	Very satisfied	Very satisfied
805	Regular termination	Very satisfied	Very satisfied
828	Regular termination	Very satisfied	Satisfied
834	Regular termination	Satisfied	Very satisfied	Yes
835	Regular termination	Very satisfied	Very satisfied	Yes
836	Regular termination	Very satisfied	Satisfied
837	Regular termination	Satisfied	Satisfied	Yes
842	Regular termination	Very satisfied	Very satisfied
843	Regular termination	Neutral	Very satisfied
844	Regular termination	Neutral	Satisfied
846	Regular termination	Very satisfied	Very satisfied
850	Regular termination	Satisfied	Satisfied		Yes
852	Regular termination	Satisfied	Satisfied		Yes
854	Regular termination	Very satisfied	Not specified		Yes
855	Regular termination	Satisfied	Satisfied		Yes
873	Regular termination	Satisfied	Satisfied		Yes
882	Regular termination	Satisfied	Very satisfied		Yes
888	Regular termination	Satisfied	Satisfied	No
889	Regular termination	Satisfied	Satisfied	Yes	Yes
895	Regular termination	Satisfied	Satisfied
896	Regular termination	Very satisfied	Very satisfied	No
907	Regular termination	Satisfied	Satisfied
919	Regular termination	Satisfied	Neutral
920	Regular termination	Satisfied	Satisfied	No
926	Regular termination	Very satisfied	Satisfied
929	Regular termination	Satisfied	Satisfied
930	Regular termination	Satisfied	Satisfied
931	Regular termination	Satisfied	Satisfied
933	Regular termination	Satisfied	Very satisfied
934	Regular termination	Satisfied	Very satisfied	No
944	Regular termination	Not satisfied	Not specified	Yes
946	Regular termination	Satisfied	Satisfied	No
959	Regular termination	Satisfied	Satisfied		Yes
962	Regular termination	Satisfied	Very satisfied	No
963	Regular termination	Satisfied	Very satisfied
965	Regular termination	Satisfied	Satisfied	Yes
966	Regular termination	Satisfied	Satisfied	No
970	Regular termination	Very satisfied	Satisfied	No
976	Regular termination	Neutral	Satisfied
977	Regular termination	Satisfied	Satisfied
979	Regular termination	Satisfied	Satisfied	No
983	Regular termination	Very satisfied	Very satisfied	No
984	Regular termination	Very satisfied	Very satisfied	Yes
985	Regular termination	Very satisfied	Satisfied	No
995	Regular termination	Neutral	Satisfied
996	Regular termination	Satisfied	Satisfied	Yes
997	Regular termination	Very satisfied	Very satisfied
998	Regular termination	Neutral	Not satisfied
999	Regular termination	Neutral	Satisfied	No	Yes
1006	Regular termination	Very satisfied	Very satisfied	No
1007	Regular termination	Very satisfied	Satisfied
1020	Regular termination	Satisfied	Neutral
1022	Regular termination	Satisfied	Very satisfied
1041	Regular termination	Satisfied	Very satisfied	No
1042	Regular termination	Very satisfied	Satisfied
1052	Regular termination	Satisfied	Satisfied	Yes
1056	Regular termination	Satisfied	Very satisfied
1064	Regular termination	Satisfied	Very satisfied
1067	Regular termination	Satisfied	Very satisfied
1069	Regular termination	Satisfied	Neutral
1070	Regular termination	Very satisfied	Satisfied
1074	Regular termination	Not satisfied	Neutral	Yes
1092	Regular termination	Satisfied	Satisfied	Yes
1098	Regular termination	Very satisfied	Neutral	No
1101	Regular termination	Satisfied	Satisfied
1102	Regular termination	Very satisfied	Very satisfied
1103	Regular termination	Satisfied	Satisfied
1110	Regular termination	Neutral	Satisfied	Yes
1111	Regular termination	Satisfied	Satisfied	No
1112	Regular termination	Neutral	Satisfied
1130	Regular termination	Very satisfied	Very satisfied
1137	Regular termination	Very satisfied	Satisfied	Yes
1141	Regular termination	Very satisfied	Satisfied
1142	Regular termination	Satisfied	Satisfied
1144	Regular termination	Very satisfied	Satisfied	Yes
1155	Regular termination	Very satisfied	Very satisfied	No
1157	Regular termination	Satisfied	Satisfied
1159	Regular termination	Satisfied	Satisfied
1191	Regular termination	Satisfied	Not satisfied
1193	Regular termination	Very satisfied	Satisfied	No
1199	Regular termination	Satisfied	Satisfied		Yes
10	Premature termination	Very satisfied	Very satisfied	No
29	Premature termination	Very satisfied	Very satisfied
40	Premature termination	Not specified	Satisfied
53	Premature termination	Not satisfied	Not specified
54	Premature termination	Very satisfied	Not specified		Yes
71	Premature termination	Not specified	Not satisfied	No	Yes
74	Premature termination	Not satisfied	Not satisfied
75	Premature termination	Neutral	Neutral		Yes
76	Premature termination	Satisfied	Neutral
77	Premature termination	Not specified	Satisfied	No
79	Premature termination	Very satisfied	Very satisfied
118	Premature termination	Very satisfied	Satisfied	No
130	Premature termination	Not satisfied	Not satisfied		Yes
135	Premature termination	Not specified	Very satisfied		Yes
181	Premature termination	Not specified	Not satisfied
183	Premature termination	Not specified	Not satisfied
186	Premature termination	Not satisfied	Neutral
188	Premature termination	Neutral	Satisfied
192	Premature termination	Satisfied	Neutral
194	Premature termination	Not satisfied	Not satisfied
196	Premature termination	Neutral	Not satisfied		Yes
214	Premature termination	Not satisfied	Satisfied		Yes
251	Premature termination	Not specified	Neutral		Yes
270	Premature termination	Not satisfied	Not satisfied		Yes
274	Premature termination	Satisfied	Satisfied
277	Premature termination	Not satisfied	Satisfied		Yes
287	Premature termination	Not specified	Satisfied
291	Premature termination	Satisfied	Satisfied	No
314	Premature termination	Very satisfied	Satisfied
330	Premature termination	Satisfied	Satisfied
331	Premature termination	Very satisfied	Satisfied
336	Premature termination	Very satisfied	Very satisfied	No	Yes
355	Premature termination	Neutral	Not specified		Yes
378	Premature termination	Very satisfied	Satisfied	No
380	Premature termination	Neutral	Very satisfied
381	Premature termination	Very satisfied	Very satisfied
388	Premature termination	Satisfied	Neutral
396	Premature termination	Neutral	Not satisfied
414	Premature termination	Not specified	Satisfied
482	Premature termination	Neutral	Satisfied
485	Premature termination	Very satisfied	Very satisfied	Yes
558	Premature termination	Not satisfied	Neutral		Yes
602	Premature termination	Very satisfied	Satisfied	No
606	Premature termination	Neutral	Not specified
607	Premature termination	Very satisfied	Neutral
612	Premature termination	Satisfied	Not specified
644	Premature termination	Not specified	Not satisfied		Yes
646	Premature termination	Neutral	Not satisfied
647	Premature termination	Not satisfied	Not satisfied
671	Premature termination	Satisfied	Satisfied		Yes
675	Premature termination	Not satisfied	Satisfied		Yes
715	Premature termination	Very satisfied	Very satisfied
719	Premature termination	Not satisfied	Not satisfied	No
754	Premature termination	Very satisfied	Satisfied
785	Premature termination	Not satisfied	Not satisfied	No
789	Premature termination	Not satisfied	Satisfied		Yes
826	Premature termination	Satisfied	Not satisfied	No
827	Premature termination	Satisfied	Very satisfied
829	Premature termination	Very satisfied	Not satisfied	No
830	Premature termination	Not specified	Not satisfied		Yes
833	Premature termination	Satisfied	Very satisfied
845	Premature termination	Not satisfied	Very satisfied	No	Yes
851	Premature termination	Very satisfied	Satisfied		Yes
853	Premature termination	Neutral	Neutral		Yes
856	Premature termination	Neutral	Neutral		Yes
874	Premature termination	Neutral	Neutral		Yes
877	Premature termination	Neutral	Neutral		Yes
881	Premature termination	Not specified	Very satisfied
957	Premature termination	Satisfied	Satisfied		Yes
958	Premature termination	Neutral	Satisfied		Yes
961	Premature termination	Very satisfied	Neutral
971	Premature termination	Not satisfied	Not specified
980	Premature termination	Neutral	Not satisfied
981	Premature termination	Satisfied	Satisfied
1008	Premature termination	Neutral	Satisfied
1009	Premature termination	Not satisfied	Neutral		Yes
1010	Premature termination	Satisfied	Satisfied
1021	Premature termination	Neutral	Satisfied		Yes
1051	Premature termination	Satisfied	Neutral
1057	Premature termination	Satisfied	Satisfied		Yes
1066	Premature termination	Not satisfied	Neutral
1073	Premature termination	Not satisfied	Not satisfied	No
1082	Premature termination	Not satisfied	Neutral
1084	Premature termination	Very satisfied	Satisfied		Yes
1189	Premature termination	Not satisfied	Neutral
1190	Premature termination	Neutral	Neutral		Yes
1192	Premature termination	Not satisfied	Satisfied
